# Supplementary material for: MNAzyme-Assisted Nucleic Acid Lateral Flow Assay for Cost-Effective, On-Site Mercury Detection
Source: Biosensors (Basel). 2024 Sep 25;14(10):454. doi: 10.3390/bios14100454 (PMC11505659; doi:10.3390/bios14100454)
Supplement: Supplementary file 1 [file biosensors-14-00454-s001.zip]

Archive with 1 entries (1 files):
- biosensors-3203102-supplementary.pdf
